# Supplementary material for: Gestational Exposure to Cyfluthrin through Endoplasmic Reticulum (ER) Stress—Mediated PERK Signaling Pathway Impairs Placental Development
Source: Toxics. 2022 Nov 28;10(12):733. doi: 10.3390/toxics10120733 (PMC9783295; doi:10.3390/toxics10120733)
Supplement: Supplementary file 1 [file toxics-10-00733-s001.zip]

Archive with 1 entries (1 files):
- toxics-2012369-supplementary.pdf
